# Supplementary material for: Clonal analysis of SepSecS-specific B and T cells in autoimmune hepatitis
Source: J Clin Invest. 2025 Jan 16;135(2):e183776. doi: 10.1172/JCI183776 (PMC11735102; doi:10.1172/JCI183776)
Supplement: Supporting data values [file jci-135-183776-s099.xlsx]

## Sheet: Figure 1A
Dilution factor	AIH1	AIH2	AIH4	AIH5	AIH6	AIH7	AIH9	AIH11	AIH12	AIH13	AIH14	AIH18	HC12	HC3	HC13	HC14	HC15
50	1.1643	1.15421	4.86392	1.13392	1.15963	1.1539	1.2779	4.36083	5.21492	1.36952	5.83446	3.84972	1.18873	1.13163	1.21637	1.13962	1.17424
200	1.15527	1.2025	5.98639	1.1495	1.17368	1.15956	1.26039	5.80917	6.86608	1.38284	6.46044	5.27312	1.19144	1.19605	1.19711	1.15395	1.18905
800	1.1946	1.18461	5.49777	1.18012	1.21012	1.21382	1.23248	6.84309	7.35248	1.35085	5.72837	5.12548	1.19093	1.17342	1.13333	1.17931	1.18625
3200	1.18868	1.20128	4.92132	1.28058	1.15758	1.16993	1.15385	5.79494	6.30741	1.26019	4.94015	4.28319	1.16304	1.19388	1.2119	1.1948	1.1885
12800	1.16162	1.23196	4.06613	1.19289	1.1699	1.13793	1.23697	4.99703	5.31207	1.26943	3.99469	3.13861	1.21941	1.19545	1.21078	1.14286	1.181
51200	1.1466	1.2327	2.82645	1.17544	1.23809	1.45198	1.17033	4.06553	4.36224	1.20879	2.69965	2.23144	1.2	1.16931	1.16304	1.13816	1.22024
204800	1.19209	1.19333	1.77957	1.18405	1.19162	1.20245	1.18539	2.88657	3.47826	1.18132	1.79104	1.49721	1.14286	1.14516	1.19681	1.15029	1.19681
819200	1.19653	1.18121	1.34356	1.18831	1.1871	1.11377	1.18405	2.07512	2.06047	1.24551	1.4497	1.25455	1.14208	1.16216	1.16848	1.19565	1.11111

## Sheet: Figure 1B
Dilution factor	AIH1	AIH2	AIH4	AIH5	AIH6	AIH7	AIH9	AIH11	AIH12	AIH13	AIH14	AIH18	HC12	HC3	HC13	HC14	HC15
50	0.587	0.199	4.282	0.329	1.388	0.227	1.753	4.291	4.26	2.259	4.282	4.27	1.225	0.283	0.299	0.193	0.41
200	0.236	0.131	4.284	0.143	0.431	0.128	0.573	4.219	4.245	0.845	4.285	4.239	0.321	0.142	0.152	0.123	0.167
800	0.139	0.116	4.194	0.119	0.153	0.113	0.201	4.221	4.28	0.27	4.18	4.153	0.151	0.114	0.117	0.112	0.127
3200	0.11	0.104	3.429	0.106	0.112	0.106	0.13	4.203	4.206	0.139	3.597	3.164	0.114	0.13	0.11	0.104	0.111
12800	0.107	0.102	1.635	0.105	0.106	0.108	0.109	3.603	3.889	0.114	1.713	1.281	0.108	0.101	0.104	0.104	0.108
51200	0.101	0.103	0.623	0.105	0.104	0.104	0.108	2.02	1.99	0.104	0.609	0.47	0.103	0.101	0.105	0.101	0.102
204800	0.107	0.102	0.247	0.102	0.098	0.104	0.101	0.677	0.786	0.102	0.256	0.193	0.099	0.099	0.1	0.098	0.102
819200	0.096	0.102	0.162	0.103	0.101	0.102	0.101	0.296	0.343	0.099	0.16	0.126	0.102	0.099	0.097	0.097	0.099

## Sheet: Figure 1C
ID	EDF50 ELISA	EDF50 FACS
AIH1	50	50
AIH2	50	50
AIH4	8973	29114
AIH5	50	50
AIH6	50	50
AIH7	50	50
AIH9	50	50
AIH11	46199	67358
AIH12	50005	88038
AIH13	53	50
AIH14	9748	16327
AIH18	6748	16944
HC3	50	50
HC12	50	50
HC13	50	50
HC14	50	50
HC15	50	50

## Sheet: Figure 1D
ID	EDF50 ELISA	EDF50 Comm
AIH1	50	5
AIH2	50	2
AIH4	8973	155
AIH5	50	2
AIH6	50	2
AIH7	50	2
AIH9	50	2
AIH11	46199	293
AIH12	50005	496
AIH13	53	2
AIH14	9748	9
AIH18	6748	2
HC3	50	2
HC12	50	2
HC13	50	2
HC14	50	2
HC15	50	2

## Sheet: Figure 1E
Line n.	AIH1	AIH2	AIH4	AIH5	AIH6	AIH7	AIH9	AIH11	AIH12	AIH13	AIH14	AIH18		HC3	HC12	HC13	HC14	HC15
1	0.946009	0.974576	2.25085	0.935412	0.994152	0.974515	0.990818	1.06923	1.31911	0.938063	5.2765	0.971061		0.955796	0.912226	0.813149	0.919897	1.07182
2	0.982278	0.969349	1.17162	0.961451	1	0.980132	1.00768	1.21986	3.72052	0.960751	2.46204	1.51296		0.961443	0.905109	0.912791	0.921922	0.963964
3	0.957895	1.09118	2.3852	1.03704	0.996591	0.941532	0.98374	2.52747	1.57279	0.892315	2.88197	2.45268		0.952332	0.899869	0.959288	0.947222	0.980488
4	0.979434	1	0.920255	1.06452	1.04494	0.969305	1.01106	1.04316	3.09259	0.984881	1.4228	1.78495		0.974763	0.981132	0.948795	0.843429	0.949721
5	0.908898	0.962382	0.938442	0.943709	1.02912	0.921779	1	1.04895	2.67685	0.952412	2.48911	1		0.988411	0.890909	0.901408	0.896848	0.902213
6	0.97733	0.984655	1.02771	0.91947	0.976378	0.972119	1.05986	1.93056	1.29734	0.962656	1.84503	1.11213		0.964151	0.920236	0.91369	0.929379	0.966427
7	0.96745	1.08889	1.30426	0.91623	1	0.979228	0.921629	1.07377	3.6916	0.987918	2.15772	1.44384		0.927474	0.902022	0.896806	0.95	0.953162
8	0.974596	0.966418	1.89233	0.96	0.981481	0.970862	0.996047	1.05161	4.622	0.965368	0.896797	2.26519		0.910546	0.926829	0.933962	0.902579	0.775
9	0.947876	0.977358	1.16438	0.943255	0.988701	1.00169	0.986239	1.35556	2.19565	0.893293	1.12949	2.80995		0.941383	0.954183	0.965418	0.954802	1.07346
10	0.95641	0.95679	1.10492	1.00191	0.932886	0.957249	1.09492	1.02548	3.78874	0.901903	3.89962	1.15598		0.906773	0.941176	0.925595	0.95881	0.904077
11	0.950382	0.979817	1.26205	0.90968	0.993274	0.983441	0.993421	0.722222	3.97148	0.886022	1.0508	2.77256		0.955532	0.907666	0.933131	0.932353	0.992011
12	0.974874	0.969697	0.949029	0.931166	0.987775	0.971429	1.06038	1.12536	2.76996	0.890579	1.87581	1.34472		0.966741	0.926484	0.948837	0.859956	0.97351
13	0.974771	1.01414	3.12513	0.963542	1	1.00862	1	1.03496	1.21131	0.92637	0.994832	0.965732		0.960863	0.964679	0.968839	0.943669	0.993318
14	0.983914	0.959752	1.35556	0.985915	1.00946	0.905145	1.03944	1.02083	1.87258	0.912363	1.10156	0.953253		0.955112	0.933884	0.895385	0.946269	0.956853
15	0.974895	0.979424	1.01856	0.960663	0.926	0.983607	1	1.23529	2.33417	0.954308	1.65306	1.05449		0.931643	0.953252	0.878378	0.88565	0.9825
16	0.997636	0.972656	0.984936	0.987745	0.996862	0.972863	1.0613	1.03333	2.28205	0.96139	3.6582	2.43025		0.916501	0.860701	0.923304	0.925287	0.951106
17	0.927786	1.08273	0.954057	0.957346	1.003	0.944672	1.00449	1	5.53634	0.865248	2.10719	2.46166		0.946936	0.963591	0.911357	0.936963	0.997368
18	1.02128	0.975669	1.35782	0.929204	0.96648	0.986278	1.03188	0.974922	3.10289	0.977193	1.02031	1.55872		0.94456	0.933333	0.921875	0.934247	0.922865
19	0.933333	1.06646	1.02527	0.942652	1.00351	0.975845	1.00745	1.06993	1.98862	0.945545	1.5611	1.18338		0.940331	0.968274	0.945559	0.895775	1.06452
20	0.98627	0.961832	2.32671	0.929545	1	0.89445	1.01322	1.03289	4.02879	0.887354	3.14903	0.910213		0.972269	0.954955	0.919505	0.962644	0.983264
21	0.949533	1.04181	2.50292	0.948071	1	0.979879	0.942105	1.05932	4.26817	0.928421	1.05244	2.86989		0.990276	0.949767	0.933333	0.921788	1.0325
22	0.958974	1.03365	1.06463	1.00234	0.981061	0.975746	1.07194	1.05109	3.62987	1.05263	3.08497	1.80762		0.967089	0.962756	0.962428	0.946001	0.970667
23	0.945355	0.966912	1.2001	0.951982	0.919753	0.968137	1.07766	1.07377	3.59513	0.939159	1.64187	0.97546		0.98995	0.957143	0.958333	0.910494	0.974432
24	0.929308	0.959677	0.920233	0.954741	1.00599	0.978723	1.01235	1.072	3.07194	1.01111	1.09186	1.10244		0.943966	0.90121	0.915916	0.889447	0.952381
25	0.94958	0.983936	2.98222	0.915619	0.955882	0.971979	1.03036	1.05385	1.01911	0.960813	1.77458	1.2351		0.943089	0.932599	0.939058	0.943114	0.964736
26	0.972222	0.97193	0.957317	0.959565	1.01504	0.984405	1.01523	1.00671	2.2016	0.969609	1.36147	1.09364		0.93132	0.957924	0.939394	0.947222	0.820862
27	0.93064	0.992537	1.00584	0.948886	0.98064	0.951009	1.00279	0.974522	2.26263	0.895054	3.46143	0.959538		0.94504	0.923323	0.903226	0.941909	1.02431
28	0.934461	0.996264	0.918082	0.9459	0.962559	0.972136	1.0145	1.07339	3.80603	0.923644	1.04176	1.02065		0.997987	0.95493	0.964789	0.971609	0.961765
29	0.967742	1	0.987603	0.982213	1.03023	0.913821	0.987302	1.05833	3.11025	0.88785	1.18356	1.39071		1.00527	0.989057	0.916216	0.929775	1.15443
30	0.976982	0.89141	0.921664	1.02055	0.972782	0.973776	1.00588	1.048	3.47569	0.902859	0.93973	1.05932		0.942125	0.915312	0.932203	0.951567	0.936992
31	0.948419	1.02996	0.98289	0.992095	1.01769	0.91498	1.04368	2.70732	3.15837	0.977952	2.21657	1.15529		0.988856	0.939587	0.940541	0.925	1.01453
32	0.953317	0.997881	0.985777	0.945698	0.967836	0.901961	1.02271	1.35897	4.1334	0.981207	1.16817	2.49697		0.9384	0.92963	0.915584	0.978329	0.895062
33	0.956522	1.12945	1.21985	0.930798	0.956522	0.945614	1.16412	1.04762	2.73621	0.994559	2.97984	1.96064		0.987399	0.953006	0.931646	0.800475	0.978261
34	0.956853	0.981818	4.22287	0.953356	1.01107	0.940532	1.02476	1.04808	4.01768	0.969697	1.36706	1.69575		0.992771	0.96187	1.0607	0.965318	1.00219
35	0.957895	1.08102	4.25537	1.0217	0.945083	0.949802	0.990323	1.00676	3.74667	0.933333	3.86354	1.85082		0.887634	0.894531	0.935393	0.867356	1
36	0.955224	0.973783	0.930937	1.04034	0.9424	1	1.00546	1.04321	5.60557	0.89248	1.13746	3.42537		0.981017	0.978818	0.94086	0.944578	0.917889
37	0.948669	0.956175	3.01128	1.00487	1.00099	0.998016	0.994885	1.01936	2.95046	0.9375	0.964706	1.49495		0.966574	0.94928	0.934426	0.870726	0.990656
38	0.964194	0.960474	0.937238	0.936977	0.888419	0.982005	0.913558	1.05128	2.17768	0.993921	2.78763	1.12131		0.953488	0.968322	0.945869	0.983051	0.97422
39	0.945709	0.95614	0.996727	0.907859	0.995189	0.963218	0.990881	1.0625	2.69336	0.974063	1.57586	1.11158		0.925926	0.972039	0.897297	0.826327	1.06438
40	0.960422	0.956897	1.16475	0.7934	0.975207	0.940729	0.991736	1.05882	1.52401	0.986607	1.14789	1.57607		0.959364	1.08084	0.951429	0.90566	1.05882
41	0.939891	0.95	3.15671	0.948603	0.971471	0.964727	0.983692	0.94375	3.58195	0.932817	1.37437	1.84201		0.969836	1.02762	0.908571	0.905422	1.00469
42	0.938497	0.945135	0.986431	0.953191	0.993809	0.958416	1.00329	1.0411	3.536	0.909993	1.90917	0.983165		1.03143	0.970949	0.917647	0.940994	0.900599
43	0.968872	1.05842	1.66598	0.940711	0.971808	1.01927	1.00916	4.65069	3.20515	0.933871	0.906542	1.47647		0.916515	0.941687	0.924198	0.928	0.878903
44	0.960613	0.982818	0.934383	0.911464	0.929392	0.979146	1.03704	1.08824	3.59972	0.980692	1.28125	1.56219		0.969865	0.928423	0.935385	1.01002	0.939904
45	0.938433	0.957529	1.13878	0.98427	1.02656	1.02424	0.842105	1.22034	1.58854	1.07333	4.00302	2.65669		1.00239	0.963923	0.929577	0.928358	1.07611
46	0.912821	0.965957	0.927562	0.985084	0.963636	0.959207	1.01111	1.04546	2.96822	1.05365	0.946739	1.50936		0.980535	0.913245	0.934097	0.965602	0.904913
47	0.961759	0.963054	1.44965	1.04126	0.977346	0.926573	1.04989	2.06316	3.11278	0.932844	2.29677	2.15745		0.939015	1.00429	0.935733	0.921488	0.988839
48	0.987624	0.929984	0.880557	0.874164	1.00296	0.949421	1.01349	1.40141	1.62598	0.963657	1.78166	3.03011		0.938819	0.915862	0.939227	0.975265	0.976623
49	0.960825	0.952153	0.981352	0.97006	1.04391	0.961857	0.99	2.55245	2.93367	0.950216	0.925955	0.980874		0.927917	1.01069	0.874564	0.889503	1.10714
50	0.979405	0.972093	0.973577	0.945652	1.01461	0.982242	1.09804	1.0625	3.03915	0.961921	1.0163	1.19956		1.02875	0.9755	0.933934	0.951299	0.882698
51	0.962302	0.963563	3.78571	0.974775	1.01163	0.906358	1.0251	1.06422	5.00926	0.89701	3.47819	0.949045		0.968511	0.976139	0.902579	0.963855	1.11892
52	0.97065	0.958848	1.05218	1.00107	0.984018	0.953668	1.02226	1.07833	2.28783	0.883651	1.0491	0.970486		0.969736	0.86144	0.89911	0.948718	0.913043
53	0.926391	1.14386	0.953995	0.945378	0.940762	0.936842	1.01084	4.98639	2.66602	0.886508	0.953678	1.03939		0.979325	0.981043	0.947103	0.926027	1
54	0.982412	0.966216	1.5413	1.0449	0.992972	0.976581	1.02134	1.06422	2.74578	0.981884	1.52185	0.86814		0.978853	0.970414	0.934579	0.939153	0.936066
55	0.92714	0.975	0.983021	0.994413	1.0061	0.950131	1.01154	1.03226	1.06275	0.935417	3.16683	1.31117		0.96977	0.991617	0.912807	0.92987	1.02006
56	0.954327	0.953795	1.22901	0.987421	0.976636	0.948824	0.942238	1.0315	3.65305	1.03163	2.72168	1.61558		0.97389	0.941667	0.945513	0.959502	0.883275
57	0.965184	1.00803	1.01246	0.968577	0.979461	0.900316	1.00363	3.15698	3.24853	0.755278	2.0246	2.99638		0.955224	0.972381	0.919444	0.815483	1.08529
58	0.95723	0.970588	2.45949	0.979012	0.985866	0.915242	0.997512	1.02878	2.94981	1.01348	2.09543	0.993188		0.965789	0.970906	0.947368	0.904212	0.947653
59	0.933045	0.96087	2.31621	0.996965	0.984048	0.977925	0.978903	1.0678	1.56712	0.907666	2.07918	0.964052		0.911573	0.977289	0.911854	1.02192	1.01715
60	0.966234	0.965174	0.935927	0.935498	0.946507	0.933438	0.990847	1.06557	3.79129	0.801127	0.915598	1.07092		0.952859	0.956954	0.927711	0.961538	0.965831
61	0.936449	1.06186	2.47254	1.02868	1.00657	0.939297	0.996552	1.08182	2.36545	0.981858	1.05925	1.87991		0.9682	0.960336	0.933962	0.751866	0.953623
62	0.96028	0.973485	0.944645	0.95929	0.981004	0.939267	1.04198	1	4.33588	0.913812	0.982278	1.07824		0.98332	0.919109	0.881235	0.919888	0.998765
63	0.935849	1.01887	0.950189	0.971257	1	0.922492	0.978142	1.11463	2.79088	0.91629	3.3783	1.93544		0.921279	1.00208	0.959119	0.897833	1.00287
64	0.937743	0.979532	0.948113	0.950102	1.03282	0.982332	1.0053	1.07812	2.24785	1.02094	0.991124	0.943899		0.927463	0.875238	0.941358	0.909333	0.931767
65	0.965657	0.963173	2.31098	1.01467	1.05746	0.972527	0.942708	1.05357	3.59548	0.878823	2.98016	2.42399		0.950998	0.917098	0.881543	0.871989	0.963964
66	0.947658	0.97491	0.976091	0.915399	0.957992	0.942308	0.970414	1.07087	1.46269	1.01736	0.955823	3.89922		0.977867	0.991522	0.93125	0.897143	0.932347
67	0.932836	0.950704	1.08134	0.966044	1.06367	0.9699	0.997416	1.05128	3.66124	0.933045	2.6056	2.52335		0.984105	0.930765	0.954268	0.936872	0.991935
68	0.971292	0.928702	0.948276	0.969014	1.04286	0.952086	0.987138	1.06482	2.00704	0.973029	3.11811	1.0587		0.879981	1.02349	0.910256	0.918919	1.02556
69	0.952468	0.997817	0.94021	0.966216	1.01179	0.94896	1.00448	1.09434	2.63217	0.924175	1.09733	0.976744		0.996575	0.939638	0.926136	0.94023	0.958217
70	0.942029	0.967123	1.2885	0.933586	0.964286	0.937843	0.994374	1.06731	2.99923	0.951772	0.905714	3.45092		0.991943	0.819055	0.968254	0.960784	0.971554
71	0.937622	0.991071	1.63502	0.917808	0.973174	0.982301	1.02128	1.17241	2.8436	0.951857	2.37991	1.83981		0.966499	0.964723	0.900804	0.947658	0.856828
72	0.954424	0.971983	1.38279	0.895051	0.994934	0.969849	1.02174	1.07477	4.25729	0.995227	1.09608	1.01741		0.94876	0.931354	0.943522	0.862245	0.904669
73	0.966063	1.01872	0.856659	0.981567	0.945289	0.953488	1.03505	1.11409	4.0677	0.919929	3.7905	3.3479		0.864704	0.95612	0.977199	0.911429	0.989605
74	0.935567	0.920168	1.15409	0.938596	1.00046	0.969059	0.965672	1.05	3.58993	0.979204	1.27051	1.55224		0.981707	0.885449	0.930159	0.894737	0.961326
75	0.929972	0.91709	3.0616	0.971731	0.930108	0.954082	0.956595	1.04673	3.70355	0.894108	4.12321	3.32252		0.980239	0.949445	0.95283	0.916049	1.11066
76	0.965197	0.956679	0.989501	0.95515	0.960089	0.950731	1.01916	4.12381	2.91741	0.960718	2.64251	2.26316		0.965201	0.99631	0.933544	0.945763	0.99729
77	0.953757	0.995536	1.62209	0.971514	1.02323	0.972043	1.0053	1.04167	2.88462	0.88784	3.31094	2.75724		0.954601	0.958493	0.931889	0.9601	1.05977
78	0.956962	0.963035	1.03434	0.868557	1.00102	0.907445	0.933333	1.05128	3.67727	0.912162	1.63905	0.997531		0.91651	0.944898	0.923567	0.929412	0.934829
79	0.939308	1.08333	0.959971	0.909894	0.980456	0.950693	0.91488	1.01724	3.77891	0.830119	0.96875	1.95566		0.939324	0.998814	0.908815	0.932631	1.02033
80	0.93012	0.963934	0.95827	0.931034	0.992905	1.00801	1.05162	1.08271	3.16449	0.917556	1	1.22335		0.983787	0.965465	0.930921	0.9375	0.931217
81	0.950216	1.19277	1.01543	0.958005	0.964351	0.968468	0.997732	1.09359	3.7837	0.968144	1.01239	1.76071		0.985965	0.986144	0.954407	0.894523	1.01919
82	0.885938	0.922942	3.89512	0.942382	1.00518	0.892717	1.01219	1.02198	3.73898	0.997604	1.00976	1.00172		0.945389	0.920812	0.918644	0.892344	0.96114
83	0.94971	0.977564	1.32197	0.870526	0.99938	0.9642	1.05388	1.05769	2.83073	0.841406	2.62202	1.20122		0.997961	0.901864	0.937685	0.928947	1.02479
84	0.958763	0.94386	2.57692	0.94237	0.858764	0.975518	0.892808	1.08621	3.05013	1.04167	2.51592	1.30255		0.928876	0.953719	0.90099	0.933908	0.976247
85	0.911226	0.962406	5.06113	0.964444	1.00401	1.00367	1.09515	1.1157	4.01797	0.978277	2.24505	1.83666		0.967742	0.989597	1.03831	0.928726	0.97153
86	0.962025	0.986547	1.44156	0.955906	0.991582	0.981343	0.948868	1.11111	3.18272	1.00391	0.939961	2.66038		0.952096	0.973064	0.930921	0.969979	0.885593
87	0.95539	0.922064	1.00194	1.02198	0.925968	0.905451	1.06872	1.06723	4.88856	0.893511	0.988439	1.04438		1.02294	0.803593	0.92145	0.897817	1.04523
88	0.952854	1.00577	3.06569	1.00173	0.996564	1.0099	1.02158	1.22124	3.54792	1.00323	1.08165	2.15101		1.01205	0.945	0.898026	0.933831	0.925501
89	0.884311	0.94958	1.27137	0.940327	0.987792	1.0197	1.01754	1.14173	3.46458	0.827586	3.19959	2.9844		0.969397	0.938581	0.956522	0.973684	1.00796
90	0.98835	0.989324	2.44597	0.977974	0.971768	0.978426	1.09981	1.04724	2.05608	0.98773	3.06888	0.885507		0.927547	0.945672	0.94702	0.944813	0.820163
91	0.934524	0.97318	0.995798	0.963925	0.952703	0.964623	0.924165	2.2803	3.64865	0.991051	1.60852	1.0545		0.97318	0.936606	0.904025	0.964871	1.02116
92	0.946731	0.964235	0.976041	0.980769	0.980507	0.982026	1	1.11607	4.30062	1.01455	1.4931	1.65402		0.911822	0.970355	0.92926	0.923304	0.936598
93	0.938547	0.986532	2.23529	0.947123	0.913261	0.983452	0.954829	1.09524	4.64147	0.99914	2.80277	1.15753		0.940466	0.976034	0.933754	0.951009	0.834975
94	0.935802	0.955882	1.28688	0.947083	0.980936	0.914716	0.957447	1.08491	2.42802	1.00218	1.9411	2.22977		0.922948	0.91687	0.944079	0.92602	0.890661
95	1.414	0.961538	0.912632	0.938567	0.987942	0.970117	1.00367	1.12149	3.96907	0.848169	1.95407	0.939153		0.942396	0.954693	0.914956	0.925668	1.08808
96	0.944444	0.959091	2.00412	0.960236	0.978992	1.02901	1.00924	1.17032	3.55479	0.979866	1.78882	2.02836		1.1064	0.987448	1.04938	0.938719	0.945596
97	0.948718	0.961825	0.986559	0.963277	0.970149	0.953556	0.991848		2.42701	0.91778	1.01695	1.42674		0.980769	0.967541	0.972318	0.910145	1.15632
98	0.963061	0.991776	0.988701	0.948365	0.980178	0.944996	1.01538		2.15125	0.971922	3.03361	2.45481		0.968893	0.946603	0.92069	0.942953	0.951567
99	0.969819	0.959128	1.0363	0.989063	0.996862	0.930946	0.963432		1.535	0.957447	1.38695	2.57471		0.959082	0.893881	0.90625	0.995575	1.23554
100	0.967914	0.958678	1.2567	0.938943	1.02278	0.982432	0.893663		2.54015	0.971681	0.959947	1.04706		0.933833	0.976407	0.902208	0.939804	0.977273
101	0.926829	0.945355	0.87536	0.990062	1.03209	0.976645	0.966057		1.53196	1.06557	1.03457	2.68399		0.98045	0.930129	0.933638	0.916409	0.983232
102	0.936869	0.975089	1.10168	0.952637	0.977876	1.03535	0.991984		3.53202	0.878392	1.77699	2.55963		0.98764	0.967535	0.879365	0.903797	0.952607
103	0.952381	0.97411	0.841499	0.974948	0.960612	0.883333	1.00293		4.28833	0.90566	1.06607	1.31878		0.971585	0.949145	0.924051	0.951807	1.08537
104	0.973039	0.983395	1.45204	0.978982	0.917791	0.991135	0.979757		2.63018	0.997658	1.37854	3.02547		0.923633	0.925566	0.935484	0.918159	0.968085
105	0.930818	0.98374	1.23117	0.90981	1.02663	0.918092	1.13995		4.13266	0.944444	4.21046	1.08333		0.913043	0.942884	0.947821	0.918605	1.03759
106	0.944737	0.944444	0.959966	0.98913	0.97967	1.00378	1.01235		2.8858	0.891438	1.2046	1.81733		0.980325	0.910214	0.9225	0.922481	0.905707
107	0.941729	1.05098	2.01658	0.911658	0.957658	0.963095	0.990964		3.84902	0.905016	1.49931	1.24742		0.900149	0.953415	0.923221	0.916898	1.09091
108	0.956332	0.977839	0.944144	0.907398	0.992324	1.00565	1.0561		2.49279	0.852243	2.46081	1.61688		0.986254	0.975228	0.763578	0.911168	0.917305
109	0.955734	0.978903	1.51189	0.99024	0.9755	0.923153	0.986038		3.76583	0.933514	2.21252	1.24173		1.01239	0.927936	0.927869	0.943833	1.05382
110	0.945545	0.963	3.18814	0.949416	0.962848	0.990859	0.985019		2.19833	0.923591	1.93092	1.94728		0.98048	0.918295	0.904762	0.926829	0.957386
111	0.973856	0.965812	1.01986	0.919313	0.960477	0.930303	1.02734		3.02	0.820837	3.04563	3.75392		0.941176	0.948603	0.952096	0.990208	0.966867
112	0.961832	0.955882	4.35272	0.92	0.971411	0.95817	1.01376		3.27879	1.07709	1.41742	2.4185		0.945434	0.96064	0.942197	0.931953	1.02752
113	0.980519	1	1.00679	0.807137	0.971943	0.981197	0.90191		3.69405	0.914957	1.01463	2.36044		0.888889	0.956589	0.922581	0.937163	1.01143
114	0.935714	1.17352	0.95197	0.944908	0.964944	0.904803	0.931313		3.69318	1	1.54863	0.918485		0.945862	0.947977	0.935691	0.892116	0.94433
115	0.931264	1.09236	3.90726	0.863242	0.982327	0.922156	1.03191		3.58557	0.834838	1.01	1.82229		0.953596	0.964465	0.947368	0.941504	0.945223
116	0.96357	0.928	3.16912	0.958222	0.998569	0.953975	0.972		4.28824	0.955385	2.00682	1.02164		0.970037	0.997142	0.920245	0.945946	0.9069
117	0.975791	0.945578	2.41173	0.992629	0.994147	0.920086	0.95356		1.54621	0.910256	4.23526	3.03428		0.992583	0.956835	0.932692	0.918206	0.922667
118	0.877992	0.961686	1.23687	0.936693	0.987847	0.963939	0.966518		2.21316	0.980989	0.965952	1.11691		0.949197	0.96776	0.924342	0.935897	0.938824
119	0.941296	1.11272	3.13619	0.948318	0.969499	0.981953	1.02023		4.76397	0.907692	4.50301	0.892253		0.967878	0.978695	0.856522	0.924823	1.712
120	0.963145	0.952191	1.15608	0.978142	0.966292	0.974638	1.01502		2.44266	0.966469	2.21274	1.26716		0.939052	0.906122	0.903727	0.963576	1.0717
121	0.956159	0.983471	3.06795	0.986564	0.991304	0.940141	0.942094		2.49391	0.98167	2.00126	2.32731		1.18781	0.923541	0.929412	0.943452	1.67312
122	0.941176	0.979079	3.22118	0.984112	0.9967	0.922283	0.978125		2.58756	0.939063	1.36527	1.01706		0.920934	0.933063	0.970822	0.915858	0.949153
123	0.94133	1.03103	0.987891	0.965217	0.980114	0.981921	1.07207		1.24757	0.929825	1.10078	1.18258		0.972484	0.943223	0.913889	0.908108	0.980952
124	0.947761	0.953202	0.995608	0.854877	0.998936	0.936905	0.978723		3.34221	1.03177	0.962898	1.30643		0.989878	0.929677	0.895385	0.905199	0.939394
125	0.962887	1.01103	0.961864	0.946519	0.911565	0.917031	0.982353		2.10345	0.88792	4.25104	2.77313		0.949782	0.952743	1.03163	0.929907	1.08906
126	0.947126	0.959259	1.22635	0.943548	0.98845	0.941223	0.985866		2.98114	0.994943	2.12807	2.36671		0.98306	0.965517	0.938511	0.937126	0.941928
127	0.957249	0.943182	1.85223	0.958824	0.925222	0.854445	0.945038		4.55501	0.937388	3.57982	1.0093		0.984753	0.929958	0.915942	0.922667	0.977629
128	0.954545	0.878173	2.97813	0.935897	0.979958	0.877297	0.976471		1.75291	0.951464	1.03977	1.45915		0.893333	0.993293	0.908377	0.933535	0.886544
129	0.973361	0.961686	0.927431	0.937247	0.927315	0.844601	1.00587		3.65478	0.931718	2.03765	0.935127		1.03307	0.9483	0.961424	0.937853	1.00955
130	0.872766	1.00226	0.923868	0.958621	0.961115	0.997384	1.05349		2.57425	1.02917	1.85866	1.40741		0.972036	0.944964	1.04112	0.902679	0.942275
131	0.947146	0.984848	2.16237	1.09599	0.860205	0.985808	0.966129		2.30225	0.856075	0.976563	1.61748		0.980603	0.924653	0.84359	0.916923	1.04974
132	0.957576	0.938697	1.36606	0.991783	0.921462	0.975717	0.988827		3.12471	0.903315	1.78627	2.00084		0.946134	0.837163	0.930514	0.90681	0.930769
133	0.943802	1.04815	3.26279	0.875731	0.947798	0.974638	1.02597		4.1542	0.895404	1.96409	0.942356		0.994977	1.03382	0.924612	0.918256	0.965087
134	0.924581	0.96748	1.36173	0.897379	0.999501	0.928943	1.03568		3.40652	0.957602	1.39698	1.10176		0.935248	0.955195	0.948529	0.915321	0.990544
135	0.933086	0.994792	1.20049	0.971787	0.988256	0.964945	1.0373		1.95601	0.910331	2.60103	1.13747		1.00238	0.910244	0.935294	0.961538	0.995134
136	0.923611	0.966258	1.03828	0.959438	0.93803	0.997191	1.00368		4.60331	0.998175	4.05109	2.125		0.913707	0.999224	0.945596	0.96978	0.888889
137	0.939048	1.05475	0.944348	0.972973	0.939535	0.927632	1.03659		4.85153	0.933007	3.72947	1.73171		0.971357	0.975233	0.922481	0.955497	1.09929
138	0.924666	0.964427	2.59065	0.953099	1.19164	0.987461	1.00823		4.20761	0.984221	2.3477	1.77213		0.953073	0.893825	0.931507	0.912181	0.954787
139	0.955224	0.979508	1	1.0048	0.911466	0.966628	0.991142		2.24615	0.906874	2.99854	1.56012		0.863634	0.912541	0.934911	0.963277	0.979104
140	0.990025	0.964912	1.68076	0.967089	0.984594	0.945709	1.05108		1.11789	0.918256	1.02802	4.13923		0.970307	0.93713	0.902778	0.903581	0.891725
141	0.95	0.987654	2.48189	0.934338	0.990169	0.938242	0.977509		3.98828	0.864082	1.95946	1.12135		0.910916	0.956557	0.942935	0.948387	1.03866
142	0.969543	0.977444	1.76014	0.954351	0.971787	1.38559	1.0411		3.54669	0.963173	1.62193	1.022		0.961679	0.891089	0.923977	0.951471	0.96114
143	0.955414	0.970845	1.22901	0.982759	0.927242	1.09674	1.0339		1.26879	0.898	1.20309	2.2634		0.962567	0.992526	0.92	0.913947	1.24828
144	0.94015	0.925824	0.961973	0.961259	1	0.941316	0.976124		1.97531	0.829311	3.14771	1.55627		0.932809	0.895745	0.93808	0.971014	0.926606
145	0.991561	0.963636	1.15586	0.964041	0.978873	0.960089	1.05371		4.80767	0.894813	4.06482	3.21023		0.963462	1.0194	0.915408	0.911681	0.956873
146	0.927746	0.966418	3.92298	0.844	0.980609	1.02941	0.980132		1.95246	0.990136	1.53292	1.12837		0.973526	0.924779	0.95107	0.884758	0.927835
147	0.964286	0.985437	1.02791	0.939252	1.0211	0.923744	1.02386		5.25103	0.911824	1.1967	2.53333		1	0.984236	0.960751	0.884703	0.98913
148	0.956853	0.92711	0.982699	0.984102	0.985862	0.983508	0.966355		1.51933	0.996805	4.11379	1.44147		0.828162	0.931359	0.905605	0.940439	1.00741
149	0.976695	0.961957	3.77593	0.958599	0.99105	0.942184	0.966209		3.60068	0.910643	1.01463	1.07963		0.950236	0.921722	0.915825	0.936073	1.18413
150	0.957393	0.951807	1.83085	0.995583	0.985294	0.960744	0.94419		1.53752	0.994162	2.67814	1.13535		0.944134	0.954851	0.923404	0.899713	0.957447
151	0.876736	1.02446	1.56445	0.956204	0.962121	1.0183	1.06164		3.23006	0.923795	1.10464	1.82734		0.92142	0.924125	0.943503	0.95395	0.98143
152	0.948363	0.928571	4.01995	1.00863	0.960591	0.925764	0.995392		2.46718	0.96292	1.17844	1.69213		0.927954	0.908645	0.919872	0.91716	0.96757
153	0.955112	0.961131	1.79827	0.944345	0.964602	0.960317	1.01934		4.29441	0.888967	1.96436	1.66583		1.00918	0.936551	0.966146	0.934389	1.01418
154	0.953704	0.955752	3.08372	0.879469	0.982405	0.918919	1.00806		1.88184	0.868635	1.02946	3.7081		0.943767	0.975664	0.93956	0.949405	0.93942
155	0.986947	1.05937	0.910364	1.00284	0.995499	0.904149	1.07523		2.24434	0.923584	1.59221	2.27525		1.01475	0.956394	0.882479	0.961988	1.00486
156	0.96124	0.961977	1.69207	0.906618	1.03431	0.9625	1.1079		3.05404	1.03053	2.38248	1.19991		1.04273	0.943536	0.950704	0.913408	0.989071
157	0.918969	1.00336	1.0038	0.954657	0.981934	0.974545	1.05306		1.60652	0.893625	1.27145	1.33202		0.929587	1.02953	0.937294	0.808126	0.946809
158	0.956522	0.978571	3.03471	1.13135	0.982311	0.939891	0.975133		2.6781	0.969283	0.9849	0.883096		0.895639	1.0111	0.975138	0.864865	0.947786
159	0.9625	1.01229	1.12486	1.24651	1.00796	0.932921	0.975955		4.88434	0.903737	1.56219	1.50627		0.98462	0.944149	0.939103	0.955056	1.04202
160	0.926396	0.97026	2.77312	0.964877	0.894262	0.962373	0.977376		1.86543	0.946136	1.04356	1.95361		0.889276	0.948408	0.95777	0.904762	0.727053
161	0.935135	0.988806	0.955782	0.949896	0.943329	0.954497	1.05016		2.9095	0.92559	1.0411	2.21283		0.952479	0.944268	0.913165	0.927492	1.10443
162	0.947743	0.962457	0.90393	0.964132	0.971279	0.913669	1.02386		2.65138	0.910929	3.16755	1.22581		0.961197	0.97007	0.919811	0.93994	0.947743
163	0.959693	1.37857	1.72579	0.995322	0.974441	0.956067	0.987976		3.63504	0.894415	2.57005	1		0.940613	1.02438	0.86747	0.935123	0.988258
164	0.956938	0.974359	0.982262	0.823847	0.960358	0.943292	0.930693		1.67062	0.980108	1.06109	2.01397		0.948785	0.954926	0.919897	0.881671	0.880989
165	0.933045	0.978193	3.92281	0.945	0.955592	0.904808	0.963277		4.6235	0.909322	0.9504	2.54825		0.981542	0.971452	0.930582	0.959375	1.01308
166	0.958856	0.94152	1.00739	0.905603	1.01865	0.965458	0.95466		2.16574	1.00924	2.37109	1.0912		1.08673	1.01871	0.923567	0.925926	0.91018
167	0.931907	1.04098	0.978516	0.964497	0.972871	0.968153	1.04642		5.03872	0.931186	2.90897	1.10829		0.934473	0.932127	0.92429	0.919881	1.86897
168	0.971787	1.02657	0.944304	0.980981	0.976654	0.956229	0.988691		4.13872	0.951411	0.970588	0.958564		0.969133	0.898754	0.87395	0.92069	0.922857
169	0.983759	1.02281	0.659624	0.944615	0.936306	1.02303	0.910417		1.08935	0.915367	1.23864	0.95053		0.965035	0.944805	0.968379	0.951777	0.989549
170	0.956403	0.944304	0.994043	0.877049	1.01258	0.958425	0.983766		3.95454	0.942197	1.57576	1.0889		0.945518	0.926259	0.976589	0.961078	0.937143
171	0.961382	0.979167	3.87106	0.890496	1.00379	0.909644	1.09964		2.90531	0.915612	1.13253	1.70827		0.842848	0.989155	0.962644	0.956772	1.04313
172	0.947631	1.07665	1.43646	0.921663	1	0.954455	0.755415		3.49648	0.922929	1.04684	2.28455		0.922948	0.893836	0.915408	0.92459	0.924471
173	0.953153	1.04348	0.957483	0.984746	1.01378	0.961783	1.03344		2.33635	0.918534	2.27394	0.920847		0.898673	0.945755	0.927215	0.921053	1.06613
174	0.945652	0.954545	1.08892	0.94751	0.950139	0.967555	0.956341		3.65167	0.900207	1.27352	0.992366		0.940074	0.987797	0.932668	0.8867	0.953079
175	0.990177	0.984848	1.00779	0.921212	0.991398	0.938983	1.01228		3.01521	0.947447	1.04861	2.41071		1.0018	0.979036	0.915625	0.925501	1.49921
176	0.953162	0.945122	1.06122	1.08528	0.917772	0.971649	1.00829		3.0591	0.927052	2.35758	1.27984		0.875297	0.835082	0.923611	0.884868	0.911168
177	0.993902	0.986486	0.967681	0.974659	0.957983	0.97971	1.05548		2.29715	0.910599	1.06002	0.919407		0.924154	0.90989	0.968208	0.911765	1.12874
178	0.954654	0.937799	2.50109	0.942775	0.951807	0.97379	1.00363		1.12186	0.921922	2.23153	3.31314		0.911911	0.898711	0.913924	0.981818	0.976253
179	0.958549	0.969605	1.03524	0.967354	0.958175	0.931438	0.983699		2.78487	0.95325	4.08581	3.3914		0.922271	0.946467	0.911175	0.943503	1.16042
180	0.976471	0.956954	0.981645	0.951087	1	0.946645	0.916591		2.57058	0.980159	0.973301	2.06496		0.98084	0.908316	0.946619	0.941667	0.957111
181	0.973577	0.930348	1.01374	0.948387	0.985	0.889515	1.00815		0.806023	1.03851	1.77504	2.49779		0.908579	0.932292	0.948148	0.97351	1.04187
182	0.944573	0.933962	0.956781	0.960429	0.960784	0.963824	0.919499		1.78004	0.961098	1.61478	2.99122		0.978441	0.911824	0.907285	0.840909	0.94375
183	0.941272	1.00826	0.988439	0.934845	0.816148	0.881737	0.976125		1.73418	0.945122	2.76478	2.58398		0.954301	0.947299	0.918699	0.906542	0.976378
184	0.976563	1.06464	0.930976	0.982897	0.989091	0.99915	0.892245		3.75256	0.978925	1.00487	2.24258		1.01467	0.943978	0.93787	0.920821	0.958128
185	0.958998	1.07836	1.05024	0.942238	0.982222	0.92381	1.02066		2.26643	0.921053	3.95516	1.47721		0.954706	0.820728	0.938838	0.934659	1.15556
186	0.957589	0.953488	2.18483	1.0329	0.948763	0.947467	0.991632		3.98653	0.994334	4.13176	2.32437		0.987634	0.948571	0.951557	0.927492	0.989158
187	0.969008	0.962547	1.17836	1.03301	0.966089	0.856917	1.02462		3.8	0.913793	5.17912	1.42783		0.954451	0.952286	0.884131	0.929775	1.50361
188	0.974359	0.964664	1.21918	0.984645	0.951548	0.947559	0.933333		1.92217	0.971193	1.12305	1.03704		0.977545	0.920676	0.94586	0.938416	1
189	0.960128	0.959799	0.953668	0.852381	0.965739	1	1.09671		2.33004	0.927885	5.14631	2.2523		0.986755	0.986014	0.916168	0.949318	1.02133
190	0.968831	0.945833	1.00171	0.947909	0.973105	1.00591	0.893006		3.60835	0.991984	3.78045	2.05893		0.954912	0.887097	0.949664	0.868421	0.972851
191	0.969199	0.955696	1.01157	0.990244	0.989189	0.905172	1.02016		3.65313	0.913876	1.64667	1.13763		1.00518	0.939799	0.896797	0.863839	0.976676
192	0.96114	0.892063	2.29706	0.979554	0.908571	0.954936	0.991758		2.27309	1.00677	2.79091	1.98033		0.910498	0.861804	0.966667	0.836449	0.929134

## Sheet: Figure 1F
ID	SepSecS-specific B cells
AIH4	23.8067
AIH11	16.5121
AIH12	129.04
AIH14	42.2837
AIH18	43.5417
HC15	3.09031

## Sheet: Figure 2A
	AIH11	AIH12	AIH14
mAb	OD 405	OD405	OD405
1	332	3.269	9.233
2	8.005	6.357	44.27
3	208.6	5.497	10.19
4	5.958	38.41	195.1
5	8.044	3.085	6.811
6	250.7	21.41	8.361
7	6.269	5.295	6.7
8	725.5	9.322	152.4
9	40.38	15.66
10	6.049	6.127
11	8.127	30.11
12	27.44	4.522
13	3.822	14.73
14	6.05	21.9
15	1.818	4.257
16	1.549	182.9
17	2.444	8.464
18	2.723	895.1
19	12.1	2.716
20	2.464	6.219
21	2.22	9.717
22	0.1592	17.4
23	1.287	17.74
24	11.6	3.074
25	4.28	7.683
26	2.829	203.6
27	4.712	3.463
28	3.358	3.056
29	8.121	2.698
30	26.3	15.67
31		5.181
32		5.594
33		2.426
34		2.933
35		5.208
36		4.012
37		3.974
38		157
39		10.76
40		3.66
41		6.282
42		11.84
43		3.951
44		6.692
45		3.954
46		7.084
47		4.656
48		26.08
49		20.05
50		19.34
51		2.951
52		2.208
53		16.72
54		3.757
55		15.44
56		2.219
57		9.213
58		4.478
59		95.1
60		7.257
61		5.448
62		2.63
63		5.925
64		5.308
65		2.498
66		3.064
67		2.768
68		2.866
69		13.14
70		5.727
71		12.44
72		48.64
73		3.196
74		3.655
75		2.68
76		2.186
77		3.073
78		17.46
79		14.09
80		2.232
81		3.445
82		5.118
83		2.616
84		4.264
85		8.604
86		2.615
87		28
88		9.589
89		7.438
90		3.182
91		6.323
92		8.019
93		2.742
94		3.15
95		6.838
96		5.584
97		124.3
98		460.9
99		9.44
100		18.52
101		3.344
102		4.278
103		7.46
104		5.738
105		4.614
106		0.4304
107		7.865
108		92.08
109		9.515
110		13.94
111		4.065
112		27.44
113		4.369
114		6.56
115		4.921
116		14.22
117		16.35

## Sheet: Figure 2CVH
	< 100 - 90	< 90 - 80	< 80 - 70	< 70
VH	38	26	1	0
VL (k/l)	60	3	0	0

## Sheet: Figure 3A
	2nd mAb				2nd mAb						2nd mAb			2nd mAb				2nd mAb
1st mAb	14-8-Biot	14-20-Biot		1st mAb	14-19-Biot	12-26-Biot	12-42-Biot	11-9-Biot		1st mAb	12-32-1-Biot		1st mAb	14-7-Biot	14-21-Biot		1st mAb	12-8-1-Biot	12-33-1-Biot	12-34-Biot
14-7	0.27	0.134		14-7	2.948	2.972	2.927	2.422		14-7	2.514		14-7	0.111	0.159		14-7	1.809	1.84	1.711
14-8	0.118	0.074		14-8	2.912	2.927	2.902	2.404		14-8	2.496		14-8	0.201	0.161		14-8	1.667	1.789	1.802
14-20	0.448	0.094		14-20	2.971	2.958	2.989	2.368		14-20	2.484		14-20	0.181	0.222		14-20	1.891	2.011	1.566
14-21	0.606	0.565		14-21	2.908	2.821	2.921	2.105		14-21	2.451		14-21	0.144	0.104		14-21	1.724	1.941	1.602
14-19	2.376	2.756		14-19	0.179	0.389	0.179	0.136		14-19	2.497		14-19	1.167	1.462		14-19	0.121	0.189	0.176
12-8-1	2.197	2.489		12-8-1	0.114	0.15	0.117	0.134		12-8-1	2.384		12-8-1	1.409	1.522		12-8-1	0.119	0.121	0.151
12-26	2.37	2.677		12-26	0.083	0.088	0.106	0.103		12-26	2.581		12-26	1.324	1.621		12-26	0.099	0.111	0.182
12-33-1	2.372	2.599		12-33-1	0.176	0.295	0.149	0.181		12-33-1	2.383		12-33-1	1.279	1.559		12-33-1	0.187	0.117	0.169
12-34	2.512	2.73		12-34	0.123	0.294	0.132	0.103		12-34	2.697		12-34	1.429	1.621		12-34	0.159	0.134	0.114
12-42	2.454	2.755		12-42	0.909	0.889	0.201	0.29		12-42	2.492		12-42	1.378	1.721		12-42	0.207	0.234	0.204
11-9	2.335	2.1		11-9	0.134	0.379	0.142	0.074		11-9	2.497		11-9	1.209	1.591		11-9	0.199	0.172	0.138
12-32-1	2.224	2.163		12-32-1	2.833	2.73	2.922	2.137		12-32-1	0.372		12-32-1	1.227	1.564		12-32-1	1.721	1.81	1.592
None	2.481	2.682		None	2.721	2.849	2.996	2.494		None	2.636		None	1.344	1.662		None	1.83	1.902	1.701

## Sheet: Figure 3B
mAb	WT	Mheavy+GLlight	GLheavy+Mlight	GL
	EC50	EC50	EC50	EC50
11-9	4	2.8	405.5	8568
12-8-1	3.5	2.5	6.6	38.2
12-26	9.4	11.7	547.8	8388
12-32-1	5.4	6.2	28.8	696
12-33-1	6	4	57541	7837
12-34	2.1	2.1	4.9	248.9
12-42	12.4	60.92	7.6	297.5
14-7	8.1	8.4	31.6	305.8
14-8	4.4	6.3	13.2	661.1
14-19	3.2	3.7	14240	4834
14-20	8.6	11.1	8.6	26
14-21	17	3.9	29.2	156.7

[truncated: 9 more sheets: Figure 4B-C, Figure 5A, Figure 5C, Figure 6, Figure S3, Figure S4, Figure S5A-B, Figure S5C-D, Figure S5E]
